# Supplementary material for: Utility of the Z-score of log-transformed A Body Shape Index (LBSIZ) in the assessment for sarcopenic obesity and cardiovascular disease risk in the United States
Source: Sci Rep. 2019 Jun 26;9:9292. doi: 10.1038/s41598-019-45717-8 (PMC6594943; doi:10.1038/s41598-019-45717-8)
Supplement: Supplementary file 1 — Supplementary Dataset 1 [file 41598_2019_45717_MOESM1_ESM.xlsx]

## Sheet: Sheet1
Supplementary file. Supplementary template to calculate LBSIZ using waist circumference, weight, and height
	How to calculate LBSIZ (LBSIZ)
	Regression ln(waist)=a0+a1*ln(weight)+a2*ln(height) by race
	Use a0=-2.477; a1=0.655; a2=-0.791 for race=Hispanic
	Use a0=-2.569; a1=0.675; a2=-0.770 for race= Non-Hispanic white
	Use a0=-2.571; a1=0.675; a2=-0.827 for race= Non-Hispanic black
	Step 1	lbsi=ln(waist/(exp(a0)*(weight)^a1)*(height^a2)))
	Step 2	lbsiz=(lbsi-mean(lbsi))/s.d.(lbsi), where mean(lbsi)=0.002; s.d.(lbsi)=0.056 for Hispanic
		lbsiz=(lbsi-mean(lbsi))/s.d.(lbsi), where mean(lbsi)=0.001; s.d.(lbsi)=0.062 for race=Non-Hispanic white
		lbsiz=(lbsi-mean(lbsi))/s.d.(lbsi), where mean(lbsi)=0.000; s.d.(lbsi)=0.064 for race=Non-Hispanic black
ID	Race	waist(m)	weight(kg)	height(m)	LBSIZ
Example	Hispanic	1.098	79	1.66	1.91776
	Non-Hispanic white	1.098	79	1.66	1.65101
	Non-Hispanic black	1.098	79	1.66	2.09767
